# Supplementary material for: Passive stretching decreases muscle efficiency in balance tasks
Source: PLoS One. 2021 Sep 22;16(9):e0256656. doi: 10.1371/journal.pone.0256656 (PMC8457459; doi:10.1371/journal.pone.0256656)
Supplement: S1 Data — (XLSX) [file pone.0256656.s001.xlsx]

## Sheet: CONTROLLO
MAXIMUM ISOMETRIC FORCE																	MAXIMUM MUSCLE ACTIVATION																	RANGE OF MOTION
MVC KNEE EXTENSOR				MVC KNEE FLEXOR				MVC PLANTAR FLEXOR				MVC DORSIFLEXOR					VASTUS LATERALIS				BICEPS FEMORIS				GASTROCNEMIUS MEDIALIS				TIBIALIS ANTERIOR					ROM HIP EXTENSION				ROM HIP FLEXION				ROM ANKLE PLANTARFLEXION				ROM ANKLE DORSIFLEXION
PRE	POST	POST 15	POST 30	PRE	POST	POST 15	POST 30	PRE	POST	POST 15	POST 30	PRE	POST	POST 15	POST 30		PRE	POST	POST 15	POST 30	PRE	POST	POST 15	POST 30	PRE	POST	POST 15	POST 30	PRE	POST	POST 15	POST 30		PRE	POST	POST 15	POST 30	PRE	POST	POST 15	POST 30	PRE	POST	POST 15	POST 30	PRE	POST	POST 15	POST 30
497.98	522.879	502.96	512.919	369.837	388.329	380.932	384.63	647.299	666.718	660.245	602.636	410.15	418.23	405.802	381.85		0.61	0.5952	0.5795	0.56791	0.585	0.60255	0.59085	0.5616	0.4588	0.463388	0.48174	0.463388	0.38155	0.377506	0.358848	0.385366		24.3333	21.9	26.7667	24.09	93	102.3	94.86	93	29.5	29.1873	30.68	31.27	38	42	39	40
576.46	559.166	553.402	556.284	420.849	408.224	412.432	410.328	736.582	692.387	721.85	692.755	466.723	480.724	476.057	462.055		0.65	0.6305	0.6565	0.66963	0.546	0.52416	0.52962	0.573518	0.518	0.53354	0.544107	0.52836	0.44025	0.444653	0.449055	0.45786		23.1667	25.4833	25.4833	23.3983	82.5	78.4245	79.2	81.675	21.5	20.425	21.07	20.855	39	41	40	38
517.6	507.248	502.072	504.66	382.59	374.938	394.068	384.503	669.62	662.924	636.139	623.416	424.293	432.821	428.536	403.079		0.7	0.672	0.679	0.74984	0.4836	0.464256	0.469092	0.50778	0.4958	0.466052	0.485884	0.480926	0.3522	0.345156	0.344874	0.345156		24.6667	25.16	23.1867	23.6504	92.1667	96.775	93.0883	84.9039	34.3333	32.6167	35.02	32.9428	36.1667	36.5283	35.805	34.7308
458.74	472.502	454.153	463.327	344.331	354.661	340.888	347.774	602.658	572.525	590.605	658.102	381.864	378.045	416.995	385.683		0.66	0.6732	0.6402	0.6468	0.5226	0.49647	0.527826	0.543504	0.555	0.58275	0.5772	0.5328	0.35807	0.361436	0.3474	0.365231		35.8333	33.325	33.325	34.5756	113.833	103.816	114.972	109.314	43.6667	43.23	43.23	42.7933	34.8333	34.8333	36.2371	36.575
547.03	563.441	568.911	566.176	401.72	413.771	409.754	411.762	703.101	738.256	731.225	661.266	445.508	454.418	467.783	423.232		0.75	0.7275	0.75	0.69825	0.4836	0.487856	0.488436	0.454584	0.518	0.522558	0.51282	0.52318	0.36981	0.377095	0.362118	0.373508		26.5	26.235	25.97	25.7103	92.5	95.275	96.2	86.95	32	30.4	32.96	33.28	26.5	27.8356	27.825	25.44
478.36	487.927	468.793	478.36	357.084	364.226	339.23	351.728	624.979	612.479	643.728	605.979	396.007	388.087	387.77	419.965		0.67	0.6767	0.688894	0.6968	0.5226	0.5226	0.506922	0.532268	0.4514	0.420253	0.47397	0.437858	0.36394	0.349382	0.338828	0.371255		23.5	23.735	24.44	24.6844	84.1667	87.5586	78.275	88.375	31.3333	31.3333	29.469	31.02	37.3333	36.9376	36.5867	36.96
468.55	449.808	468.55	459.179	350.708	336.679	333.172	334.926	613.818	601.542	583.127	619.588	388.935	369.722	381.157	400.603		0.7	0.665	0.73528	0.672	0.546	0.55692	0.579197	0.52962	0.4514	0.433344	0.433344	0.459751	0.38742	0.391294	0.364175	0.368049		24	23.04	25.44	24.4224	90.8333	93.5583	95.4113	95.4295	27.3333	28.1533	27.88	28.7	39.5	40.685	41.08	39.5
390.07	370.567	386.169	378.368	299.696	284.711	284.711	284.711	524.536	529.781	545.517	529.466	332.363	332.363	335.487	315.745		0.62	0.6014	0.63147	0.601524	0.4212	0.421158	0.408564	0.40014	0.481	0.48581	0.48581	0.45695	0.31698	0.301131	0.332829	0.32332		30.1667	32.58	29.2617	31.6026	68	65.1372	69.1968	68.68	26.6667	26.1333	27.2	27.7333	37.5	38.625	34.56	38.25
458.74	481.677	463.327	472.502	344.331	361.548	354.661	358.104	602.658	572.525	596.631	619.653	381.864	374.227	389.501	397.138		0.7	0.679	0.672	0.69993	0.507	0.51207	0.521297	0.507	0.444	0.417582	0.470862	0.45732	0.4109	0.423227	0.431692	0.394464		23.1667	23.8617	21.545	22.1914	70	67.9	73.332	70.616	32.5	30.2575	30.225	34.45	39.3333	36.58	38.1533	36.6193
478.36	454.442	487.927	471.185	357.084	339.23	349.942	344.586	624.979	637.478	599.979	656.602	396.007	384.206	376.207	399.967		0.63	0.668304	0.63	0.6174	0.5148	0.48906	0.494208	0.530244	0.4884	0.498168	0.498168	0.492307	0.4109	0.423227	0.398573	0.415009		28.8333	27.9683	28.8333	27.9683	89.6667	97.647	83.39	85.6855	36.1667	34.3583	35.805	35.0817	37.1667	39.025	36.795	35.3083
517.6	543.48	527.952	535.716	382.59	401.72	371.112	386.416	669.62	642.835	636.139	682.811	424.293	411.564	437.022	428.282		0.6	0.57	0.624	0.564	0.468	0.426816	0.45864	0.4446	0.518	0.507226	0.518	0.4921	0.39329	0.389357	0.377362	0.417084		22.6667	22.44	24.9333	24.684	105.5	109.72	105.5	103.77	40	38.968	41.2	42.848	34.3333	33.3033	32.2905	37.7667
448.93	444.441	453.419	448.93	337.955	334.575	344.714	339.644	591.498	579.668	573.753	539.446	374.792	378.54	377.791	374.792		0.62	0.5917	0.65751	0.6324	0.4914	0.511056	0.476756	0.501228	0.4588	0.472564	0.449624	0.431501	0.35807	0.340381	0.350909	0.35807		25.5	25.755	26.265	26.5277	111	105.45	122.1	113.231	30.6667	28.2624	29.7467	29.7467	40	44	40	40.8
458.74	463.327	449.565	456.446	344.331	347.774	358.104	352.939	602.658	590.605	620.738	633.032	381.864	374.227	374.227	348.26		0.61	0.585783	0.603168	0.5795	0.4758	0.466284	0.45201	0.485316	0.4662	0.452307	0.48979	0.456876	0.39916	0.419118	0.415126	0.403152		22.5	23.4	21.825	22.698	82.5	78.375	80.025	83.952	25.3333	24.5784	25.08	24.8267	40.5	39.2931	39.285	41.31
507.79	492.556	482.401	487.478	376.214	364.927	357.403	361.165	658.46	645.29	651.875	705.342	417.222	388.433	417.222	438.083		0.67	0.6767	0.6365	0.656064	0.4758	0.504586	0.456911	0.4758	0.4958	0.45217	0.480926	0.510674	0.39329	0.35868	0.389357	0.381491		26.1667	24.335	24.0733	25.0049	79.1667	76.8075	80.75	83.9563	27.5	25.575	26.4	28.325	47	45.12	46.06	46.53
537.22	515.731	558.709	537.22	395.343	379.529	379.529	379.529	691.941	712.699	685.021	644.197	438.436	460.358	412.349	425.283		0.54	0.5508	0.49248	0.545292	0.546	0.5733	0.54054	0.56784	0.3996	0.411588	0.383416	0.415584	0.36394	0.374858	0.353022	0.371219		25.5	23.97	23.97	25.0818	103	109.231	99.91	101.3	27.3333	26.7867	26.7867	28.4267	36.3333	36.6967	36.6967	38.5315
419.5	436.28	402.72	419.5	318.825	331.578	328.39	329.984	558.017	569.177	552.436	546.41	353.578	339.541	339.435	371.257		0.68	0.6798	0.7072	0.714	0.7488	0.726336	0.718848	0.741312	0.5772	0.594516	0.571082	0.54834	0.38742	0.406791	0.383546	0.375797		34.1667	34.5083	34.5083	34.8534	73.3333	79.288	70.4	67.5767	33.8333	37.2167	32.6458	34.1717	43.3333	42.4667	41.1667	42.0333
556.84	562.408	573.545	567.977	510.12	515.221	530.525	522.873	892.826	919.611	928.54	848.721	565.724	560.067	588.353	582.809		0.78	0.722456	0.7878	0.741	0.5148	0.519948	0.48906	0.479279	0.3996	0.395124	0.415584	0.3996	0.45786	0.485332	0.46633	0.439546		21.6667	22.9667	20.8	22.048	69.8333	69.135	76.8167	72.6267	34.6667	38.1333	33.6336	33.28	43.6667	42.3567	42.7933	48.0333
596.08	590.119	578.198	584.158	433.602	429.266	442.274	435.77	758.902	751.313	736.135	720.957	480.866	485.674	495.292	505.101		0.66	0.6864	0.627	0.6732	0.5304	0.525096	0.519792	0.541008	0.6216	0.65268	0.609168	0.633846	0.4109	0.414927	0.394464	0.423227		35.3333	34.6267	33.5667	32.8953	115.333	125.944	117.64	115.333	38.6667	36.3467	39.8267	40.2133	45.3333	46.6933	46.7024	46.6933
439.12	465.467	425.946	445.707	331.578	351.473	318.315	334.894	580.337	580.337	562.927	563.043	367.721	353.012	360.366	364.044		0.54	0.54	0.50787	0.5562	0.6552	0.635544	0.648648	0.668304	0.5032	0.498168	0.50793	0.523328	0.32	0.3168	0.329024	0.3328		26.8333	26.8333	27.9067	27.9067	101.667	94.55	97.6	98.6167	35.3333	36.04	37.1141	35.6867	40.3333	40.7286	39.5267	39.93
694.18	659.471	666.413	662.942	497.367	472.499	482.446	477.472	870.506	826.981	853.096	879.037	551.581	524.002	535.034	557.097		0.84	0.8652	0.8316	0.91728	0.4212	0.396139	0.438048	0.433836	0.4884	0.483516	0.498021	0.46398	0.4696	0.483688	0.478851	0.474296		25.5	26.01	26.265	26.7903	74.5	75.245	75.245	73.01	34.5	35.19	35.535	35.1934	39.6667	40.464	40.3648	38.4846
762.85	717.079	778.107	747.593	542.003	509.482	525.742	517.612	948.628	920.169	986.573	910.683	601.082	553.717	583.05	582.809		0.84	0.8232	0.8568	0.8064	0.624	0.598728	0.61152	0.60503	0.5032	0.518296	0.498168	0.47804	0.39916	0.419118	0.415126	0.423429		26.8333	28.175	27.1017	28.4567	82.5	87.45	79.2	83.325	28.8333	28.545	28.5104	27.3917	31.6667	29.7667	31.35	30.3842
556.84	551.272	579.114	565.193	408.096	404.015	420.339	412.177	714.261	685.691	714.261	692.833	452.579	479.734	457.105	434.476		0.68	0.659328	0.626416	0.6732	0.6396	0.665184	0.652392	0.633204	0.5328	0.527472	0.50648	0.511488	0.49308	0.473357	0.468426	0.473357		27	25.65	25.11	26.5545	70.3333	68.9267	66.8167	68.2233	32.3333	32.6567	32.3333	29.7467	36.8333	35.883	38.6897	36.8333
635.32	622.614	654.38	638.497	459.108	449.926	440.744	445.335	803.544	851.756	779.438	819.695	509.152	504.06	529.518	545.403		0.76	0.79	0.774972	0.7524	0.5304	0.535704	0.50388	0.504198	0.6216	0.678787	0.615384	0.658896	0.51069	0.500476	0.485155	0.500476		26.6667	25.3333	25.8667	24.5733	72.1667	75.775	70.7233	68.5583	26.6667	26.1333	26.9013	25.0667	31.5	29.925	30.24	30.1739
703.99	718.07	675.83	696.95	503.744	513.818	523.893	518.856	881.666	925.749	855.216	935.007	558.653	574.407	575.412	575.412		0.87	0.8874	0.8961	0.8526	0.5382	0.532818	0.56511	0.506177	0.5624	0.539904	0.518083	0.567912	0.42851	0.424225	0.41137	0.432538		21.8333	21.615	21.3967	21.1827	63.1667	66.9567	65.0617	64.43	30.1667	30.4502	30.4683	29.865	35.3333	34.6267	35.6867	32.5597
625.51	631.765	594.234	613	452.731	457.259	430.095	443.677	792.383	824.079	792.383	760.926	502.08	522.163	497.059	502.08		0.69	0.6762	0.7176	0.6762	0.6552	0.661621	0.668304	0.668107	0.5106	0.515706	0.490176	0.531024	0.44612	0.410966	0.463965	0.44612		30	31.5	30.3	31.815	90.6667	91.5552	84.4107	87.9467	30.3333	29.7267	28.8167	30.6367	32.3333	32.98	33.9694	31.04
772.66	772.66	803.566	788.113	548.379	548.379	537.411	542.895	959.788	978.984	930.995	959.692	608.154	632.48	577.746	638.926		0.8	0.808	0.816	0.816	0.624	0.61776	0.636293	0.61152	0.592	0.627994	0.61568	0.579686	0.48134	0.462231	0.49578	0.5056		19.3333	20.4933	19.72	20.9032	56.8333	58.5383	59.1067	53.4233	25	25.235	25.75	23.97	23	22.77	24.15	24.38
586.27	568.682	597.995	583.339	427.226	414.409	431.498	422.953	747.742	755.22	755.22	770.324	473.794	459.58	454.842	488.008		0.8	0.768	0.808	0.78336	0.5928	0.62244	0.628368	0.598728	0.666	0.65268	0.65268	0.64602	0.40503	0.417262	0.404989	0.417181		26	24.44	24.18	25.3292	64.6667	64.02	67.9388	62.08	27.3333	25.6933	28.4267	27.88	35.8333	34.0417	34.744	35.8333
684.37	656.995	663.839	660.417	490.99	471.351	500.81	486.081	859.345	824.972	902.313	876.275	544.51	555.4	549.846	577.616		0.72	0.7128	0.756	0.7416	0.702	0.694138	0.766584	0.737521	0.592	0.597565	0.551152	0.58608	0.49895	0.488971	0.483782	0.493362		26.3333	25.28	25.28	24.2688	73.5	73.5	68.355	72.765	29	29.29	29.29	29.5365	30.6667	27.6	29.3051	30.9733
664.75	651.455	651.455	651.455	478.238	468.673	487.802	478.238	837.025	862.136	828.655	771.067	530.366	530.313	509.152	514.455		0.75	0.7425	0.78795	0.7875	0.5616	0.578448	0.549919	0.578448	0.6216	0.646464	0.596736	0.634032	0.41677	0.433441	0.420104	0.425105		28.6667	28.38	28.0933	27.8124	71	77.39	68.8416	68.16	30.5	29.28	30.5	29.28	38.6667	36.7333	42.5333	40.2133
713.8	706.662	735.214	720.938	510.12	505.019	515.221	510.12	892.826	901.755	883.898	899.969	565.724	537.438	554.41	560.067		0.82	0.779	0.7872	0.8528	0.6084	0.632736	0.560458	0.651718	0.5402	0.51319	0.555434	0.551004	0.4696	0.460208	0.44612	0.478992		26.3333	26.3333	27.1233	27.1233	61.6667	59.8167	62.16	63.529	26.3333	25.5433	26.8521	27.0759	36	35.64	39.312	37.08
733.42	733.42	696.749	715.085	522.873	522.873	517.644	520.259	915.147	933.45	924.299	878.084	579.867	545.075	591.465	585.666		0.9	0.9	0.882	0.882	0.585	0.60255	0.5733	0.59085	0.6068	0.650004	0.58271	0.600732	0.50482	0.469987	0.474783	0.499772		21.5	23.435	22.36	22.145	79.1667	78.375	75.2083	77.5833	26.6667	26.6667	28.28	25.6	37.3333	37.7067	34.72	37.6619
821.71	829.927	780.625	805.276	580.262	586.064	580.262	583.163	1015.59	1025.75	974.967	994.466	643.511	617.771	655.416	630.126		0.84	0.88	0.8736	0.8652	0.6786	0.698958	0.64467	0.631777	0.6438	0.624486	0.663243	0.61161	0.45786	0.434967	0.476174	0.453281		30.6667	33.7333	31.8933	32.016	68.5	64.4243	70.555	71.24	27.8333	28.39	28.3817	26.72	32.1667	31.4976	31.845	30.5583
664.75	697.988	631.512	664.75	478.238	502.149	468.673	485.411	837.025	795.174	845.395	828.152	530.366	524.426	525.063	509.152		0.73	0.771732	0.6935	0.744673	0.6708	0.643968	0.657384	0.6708	0.629	0.61642	0.61642	0.63529	0.49308	0.498011	0.468426	0.538443		28	28.56	28	28.56	74	76.96	76.22	76.22	30.6667	32.2	29.7467	30.36	35.8333	34.4	36.55	36.1917
713.8	742.352	728.076	735.214	408.096	424.42	424.42	424.42	714.261	728.546	742.832	727.475	452.579	470.683	461.631	429.95		0.71	0.7227	0.71568	0.681245	0.6552	0.635544	0.628992	0.62244	0.555	0.5661	0.52725	0.516705	0.56352	0.524637	0.603643	0.535344		32.5	30.225	31.2	32.266	85.5	81.225	89.262	85.4915	34.8333	36.9512	34.485	31.35	41.6667	40.425	38.7917	40.4167
860.95	860.95	852.341	856.645	605.768	605.768	599.71	602.739	1060.23	1060.23	1007.22	1124.69	671.798	658.362	644.59	638.208		0.96	0.9216	0.9504	0.9696	0.663	0.65637	0.676326	0.683023	0.5254	0.509638	0.530654	0.5254	0.42264	0.42264	0.409961	0.431093		25.6667	24.64	24.3833	23.408	56.8333	54.56	59.675	57.97	26	26.26	24.7	26.26	34	33.2928	34	34.68
615.7	621.857	634.171	628.014	446.355	450.819	432.964	441.891	781.223	804.66	749.974	812.472	495.009	480.158	514.809	475.208		0.85	0.85799	0.85799	0.8585	0.5694	0.574752	0.546624	0.573955	0.5772	0.5772	0.588802	0.559884	0.44025	0.427042	0.431445	0.427042		29.3333	28.16	29.3333	28.16	68.5	69.8495	69.87	63.705	28	26.88	27.4176	26.068	35.3333	34.98	34.98	36.7467
811.9	795.662	795.662	795.662	573.885	562.407	550.93	556.668	1004.43	1014.47	1054.65	1013.27	636.44	617.347	642.04	648.978		0.86	0.876942	0.9116	0.867568	0.6084	0.596232	0.632736	0.595745	0.7104	0.681984	0.67488	0.710329	0.5283	0.523017	0.507168	0.5283		22.3333	22.11	23.0033	22.7733	77.8333	81.7717	77.2729	74.72	26	28.08	25.2252	26	38.6667	40.2133	39.0533	39.4284
635.32	628.967	654.38	641.673	459.108	454.517	463.699	459.108	803.544	771.402	819.615	794.544	509.152	478.857	519.335	474.02		0.78	0.7455	0.72618	0.8034	0.5538	0.559006	0.54793	0.515588	0.6364	0.617308	0.649128	0.617053	0.49308	0.468426	0.478288	0.497419		31.3333	32.2733	31.96	32.9188	69.5	71.585	63.384	66.72	34	31.654	33.2928	35.36	30.6667	32.1264	31.8933	30.9549
595.047	593.456	591.642	592.549	432.931	431.743	430.644	431.193	757.728	757.087	754.148	752.686	480.121	474.48	480.128	478.813		0.726053	0.72054	0.725683	0.726665	0.566321	0.564978	0.562265	0.564674	0.537279	0.536961	0.53475	0.532365	0.426272	0.422185	0.421344	0.428494		26.5877	26.5387	26.4387	26.6066	81.0219	81.9689	80.9993	80.1077	30.614	30.3376	30.5496	30.5003	36.6667	36.5732	36.6511	36.7791
124.731	122.765	123.537	122.347	81.0755	79.259	81.2719	79.8849	141.901	148.045	144.283	146.9	89.9129	87.8749	89.6835	92.418		0.101116	0.104502	0.110971	0.10893	0.0788708	0.0811342	0.0842512	0.0824735	0.0748262	0.0818947	0.0706971	0.0753375	0.059207	0.055958	0.0609346	0.0582954		3.9117	3.87233	3.71666	3.87657	15.4852	16.4138	16.1073	15.445	4.60417	4.81403	4.76287	4.90255	4.80803	5.15695	4.75162	5.17681

## Sheet: STRETCHING PASSIVO
MAXIMUM ISOMETRIC FORCE																	MAXIMUM MUSCLE ACTIVATION																	RANGE OF MOTION
MVC KNEE EXTENSOR				MVC KNEE FLEXOR				MVC PLANTAR FLEXOR				MVC DORSIFLEXOR					VASTUS LATERALIS				BICEPS FEMORIS				GASTROCNEMIUS MEDIALIS				TIBIALIS ANTERIOR					ROM HIP EXTENSION				ROM HIP FLEXION				ROM ANKLE PLANTARFLEXION				ROM ANKLE DORSIFLEXION
PRE	POST	POST 15	POST 30	PRE	POST	POST 15	POST 30	PRE	POST	POST 15	POST 30	PRE	POST	POST 15	POST 30		PRE	POST	POST 15	POST 30	PRE	POST	POST 15	POST 30	PRE	POST	POST 15	POST 30	PRE	POST	POST 15	POST 30		PRE	POST	POST 15	POST 30	PRE	POST	POST 15	POST 30	PRE	POST	POST 15	POST 30	PRE	POST	POST 15	POST 30
503	452.7	503	513.06	374	336.6	362.78	377.74	632	556.16	613.04	638.32	401	360.9	388.97	405.01		0.588152	0.517574	0.570508	0.588152	0.585	0.5148	0.52065	0.585	0.466829	0.443488	0.448156	0.457492	0.375817	0.330719	0.375817	0.379575		24.2725	25.2434	24.758	24.758	95.79	98.6637	95.79	95.79	30.1593	33.1753	31.3657	30.1593	39.75	44.52	41.34	39.75
569	483.65	557.62	563.31	412	374.92	387.28	412	737	714.89	744.37	744.37	456	437.76	451.44	456		0.651658	0.625591	0.632108	0.658174	0.543325	0.429226	0.521592	0.554191	0.531002	0.467282	0.520382	0.541622	0.447954	0.430036	0.438995	0.452434		24.3829	25.8459	25.6021	24.6267	80.4499	85.2769	83.6679	80.4499	20.9625	21.801	21.3817	21.5914	40	40	40.8	40.4
524	413.96	445.4	508.28	385	338.8	377.3	381.15	679	624.68	658.63	665.42	424	385.84	424	424		0.70021	0.553166	0.595178	0.714214	0.481182	0.461935	0.47637	0.47637	0.482165	0.462879	0.467701	0.477344	0.346847	0.305225	0.343378	0.346847		24.1659	26.0992	26.3409	24.1659	91.7335	99.0722	98.1548	94.4855	33.7282	36.4265	34.0655	33.7282	35.8077	37.24	36.8819	35.8077
452	452	461.04	456.52	335	288.1	301.5	328.3	599	473.21	521.13	599	386	331.96	370.56	382.14		0.65505	0.622298	0.622298	0.65505	0.5226	0.517374	0.5226	0.5226	0.561937	0.443931	0.511363	0.561937	0.358034	0.340132	0.343713	0.350874		34.2647	38.0338	35.2927	35.6353	110.484	111.589	110.484	110.484	43.23	44.5269	43.23	43.23	35.6197	37.7569	36.3321	35.9759
549	521.55	543.51	549	398	374.12	390.04	401.98	709	538.84	623.92	694.82	445	436.1	449.45	449.45		0.731437	0.680237	0.716809	0.716809	0.478619	0.478619	0.469047	0.469047	0.51914	0.399737	0.430886	0.513948	0.370633	0.340982	0.348395	0.36322		26.1038	29.4973	27.409	26.3649	92.7313	92.7313	92.7313	92.7313	32.16	32.16	32.16	32.16	26.9002	30.1282	28.5142	27.9762
471	428.61	471	471	362	358.38	365.62	365.62	632	549.84	549.84	625.68	398	366.16	386.06	394.02		0.683099	0.655775	0.676268	0.676268	0.521098	0.521098	0.526309	0.526309	0.44587	0.419118	0.414659	0.454788	0.355851	0.323825	0.348734	0.35941		24.0898	25.0534	24.8125	24.5716	84.5938	87.9776	84.5938	84.5938	30.7889	33.5599	30.7889	30.7889	36.9544	38.063	37.6935	37.6935
464	399.04	412.96	450.08	348	330.6	341.04	348	611	525.46	562.12	611	398	374.12	378.1	405.96		0.69307	0.623763	0.686139	0.700001	0.552934	0.536346	0.536346	0.547405	0.44446	0.408903	0.426681	0.431126	0.377734	0.339961	0.339961	0.377734		24.2256	24.2256	24.2256	24.4679	93.8081	102.251	98.4985	97.5604	28.0167	29.1373	28.577	28.8572	40.1912	43.0046	42.6027	42.6027
398	314.42	350.24	390.04	309	244.11	296.64	305.91	519	435.96	498.24	524.19	321	288.9	314.58	317.79		0.613598	0.546103	0.595191	0.595191	0.412765	0.396255	0.396255	0.412765	0.477392	0.458297	0.467845	0.48694	0.318565	0.277151	0.283523	0.318565		30.9027	32.1388	32.4479	31.8298	67.7535	75.8839	73.1738	69.1086	26.9333	27.7413	28.0107	27.2027	37.2338	40.2124	39.0954	38.3508
451	338.25	428.45	446.49	339	328.83	339	339	613	594.61	588.48	613	387	383.13	387	387		0.687733	0.59145	0.625837	0.673978	0.511842	0.450421	0.506723	0.506723	0.447441	0.393748	0.442967	0.442967	0.415071	0.35281	0.402619	0.419221		22.6912	24.5065	23.5988	22.9181	70.462	81.0313	72.5759	70.462	31.8581	35.3625	35.0439	32.1767	37.6715	38.4249	38.0482	37.6715
471	471	471	471	366	333.06	344.04	358.68	612	569.16	593.64	605.88	401	376.94	392.98	409.02		0.636426	0.591876	0.59824	0.623697	0.507078	0.441158	0.507078	0.51722	0.494261	0.469548	0.47449	0.494261	0.411927	0.387212	0.407808	0.399569		28.4008	29.2529	28.9688	28.4008	89.0973	95.3341	90.8792	89.9883	35.3529	40.6559	38.8882	36.06	37.0737	38.9274	38.186	37.0737
518	471.38	502.46	507.64	383	379.17	386.83	386.83	679	679	679	679	415	369.35	410.85	415		0.5895	0.4716	0.51876	0.595395	0.449514	0.355116	0.449514	0.440524	0.508831	0.447772	0.493566	0.524096	0.394273	0.366674	0.394273	0.398216		23.681	26.0491	25.1019	23.681	106.122	110.367	110.367	107.184	40.754	44.4219	44.4219	42.3842	34.4235	37.1773	36.8331	35.8004
439	425.83	443.39	447.78	333	333	333	336.33	583	583	588.83	588.83	380	323	345.8	372.4		0.625402	0.625402	0.637911	0.631657	0.49511	0.381235	0.475306	0.480257	0.453122	0.425935	0.457654	0.457654	0.351857	0.34482	0.348339	0.358895		26.0119	29.9137	26.7923	27.0524	112.945	115.204	116.334	114.075	29.6056	30.7898	30.7898	30.1977	41.2	45.32	44.496	42.024
466	438.04	442.7	461.34	346	332.16	346	346	594	576.18	582.12	588.06	383	329.38	352.36	379.17		0.594613	0.576774	0.600559	0.594613	0.469853	0.418169	0.465154	0.47925	0.466293	0.42899	0.466293	0.475619	0.409139	0.405048	0.400956	0.392773		22.6058	23.9621	24.1882	22.8318	81.213	81.213	82.0251	82.0251	24.9546	26.4519	25.4537	25.7032	40.097	41.2999	40.899	40.498
512	512	522.24	522.24	371	300.51	330.19	367.29	645	612.75	612.75	638.55	423	418.77	423	423		0.659816	0.626825	0.659816	0.659816	0.478274	0.411316	0.483057	0.483057	0.484892	0.412159	0.441252	0.484892	0.380705	0.380705	0.384512	0.384512		24.895	25.3929	25.6418	24.895	80.1701	82.5752	83.3769	80.1701	26.95	29.106	28.028	27.489	46.1775	48.9482	46.6393	46.1775
523	397.48	413.17	512.54	395	339.7	347.6	379.2	504	493.92	498.96	509.04	429	416.13	416.13	429		0.532143	0.441679	0.468286	0.5215	0.55692	0.545782	0.568058	0.579197	0.402547	0.350216	0.374369	0.410598	0.36576	0.36576	0.358445	0.373075		24.6304	24.8768	24.8768	24.6304	103.36	108.529	105.428	104.394	27.3333	27.88	27.3333	27.6067	37.0645	37.8058	37.4352	37.0645
432	341.28	393.12	423.36	312	274.56	302.64	305.76	546	480.48	524.16	535.08	356	331.08	348.88	356		0.69525	0.69525	0.688298	0.702203	0.733824	0.697133	0.726486	0.711809	0.572784	0.544145	0.549873	0.572784	0.388389	0.368969	0.372853	0.388389		34.5092	34.5092	34.5092	34.5092	72.6495	82.8204	75.5555	74.1025	34.4669	34.8115	34.4669	35.1562	42.25	45.2075	44.3625	43.5175
554	476.44	542.92	559.54	517	517	517	517	893	687.61	767.98	875.14	559	508.69	547.82	564.59		0.757814	0.666876	0.674454	0.77297	0.500772	0.435671	0.480741	0.480741	0.402477	0.370279	0.394428	0.394428	0.462267	0.448399	0.457644	0.462267		21.8703	22.7451	22.3077	21.8703	72.1029	80.7553	77.8712	72.8239	34.9284	37.0241	35.9763	34.9284	44.2125	48.1916	47.3074	45.981
586	480.52	556.7	591.86	431	418.07	431	431	745	625.8	655.6	730.1	484	464.64	488.84	493.68		0.66165	0.641801	0.668267	0.668267	0.529074	0.513202	0.49733	0.523783	0.629323	0.572684	0.629323	0.635617	0.410879	0.382118	0.394444	0.414988		34.1055	37.516	35.4697	35.1287	118.563	126.862	125.676	120.934	38.7633	42.252	39.9262	38.7633	46.3556	48.2098	47.7463	46.8192
441	374.85	383.67	441	336	329.28	325.92	336	588	517.44	540.96	593.88	373	369.27	373	369.27		0.536018	0.498496	0.541378	0.525297	0.651924	0.625847	0.658443	0.651924	0.508157	0.492912	0.513238	0.51832	0.324656	0.308423	0.308423	0.331149		27.37	30.9281	29.8333	27.6437	98.1083	106.938	99.0894	99.0894	36.0435	39.6479	36.7644	36.0435	40.1297	40.9322	40.5309	40.1297
693	679.14	693	693	489	425.43	435.21	479.22	864	838.08	846.72	846.72	556	467.04	539.32	556		0.86352	0.785803	0.837614	0.86352	0.422306	0.371629	0.388521	0.426529	0.483479	0.478645	0.483479	0.478645	0.476609	0.400351	0.448012	0.481375		26.1413	27.4484	27.4484	27.187	74.5	77.48	76.735	74.5	35.1046	35.4557	35.1046	35.1046	39.745	42.9246	42.5272	40.5399
756	733.32	771.12	763.56	539	474.32	517.44	544.39	935	860.2	888.25	935	595	523.6	529.55	583.1		0.8316	0.74844	0.823284	0.848232	0.60982	0.481757	0.597623	0.597623	0.499426	0.499426	0.489437	0.50442	0.414208	0.39764	0.405924	0.405924		27.6417	30.4059	29.853	27.6417	83.1187	88.9371	88.1059	83.1187	28.3201	28.3201	28.3201	28.3201	30.7919	31.7156	31.4077	31.0998
551	551	556.51	562.02	412	374.92	399.64	416.12	721	656.11	699.37	713.79	453	439.41	443.94	457.53		0.659736	0.646541	0.659736	0.659736	0.647595	0.615215	0.621691	0.667023	0.51956	0.51956	0.514364	0.51956	0.477055	0.467514	0.472284	0.481825		26.0786	26.3394	26.0786	26.0786	68.575	70.6322	70.6322	68.575	31.7675	32.7205	32.4029	32.4029	37.0599	40.7658	40.3952	38.9129
632	606.72	619.36	625.68	465	465	465	465	805	724.5	740.6	805	501	465.93	470.94	506.01		0.769343	0.607781	0.746263	0.769343	0.518546	0.492618	0.528916	0.508175	0.643667	0.61792	0.650103	0.643667	0.499199	0.429312	0.47424	0.489215		25.61	25.61	25.61	25.61	71.8058	71.8058	71.8058	71.8058	26.192	27.2397	26.4539	26.7158	30.4597	34.1149	31.3735	30.4597
702	631.8	680.94	694.98	498	498	498	498	882	882	882	882	552	507.84	535.44	552		0.876525	0.850229	0.876525	0.876525	0.535576	0.49273	0.535576	0.530221	0.547075	0.508779	0.519721	0.552545	0.424161	0.356295	0.411436	0.432644		21.5069	24.733	23.0124	21.722	64.9038	65.5528	64.9038	64.9038	30.2376	32.0518	31.1447	30.5399	34.5516	35.9336	35.5881	34.5516
613	539.44	606.87	606.87	458	361.82	444.26	467.16	796	796	803.96	803.96	495	475.2	485.1	485.1		0.69	0.6624	0.6969	0.7107	0.663308	0.643409	0.643409	0.656675	0.511876	0.450451	0.45557	0.501639	0.441793	0.432957	0.437375	0.446211		30.9037	31.8309	31.5218	31.2128	88.6448	93.077	88.6448	88.6448	29.8783	30.4759	30.1771	30.1771	32.5807	34.5355	34.2097	33.2323
732	607.56	695.4	732	534	517.98	528.66	539.34	956	956	956	956	601	534.89	594.99	607.01		0.81	0.7371	0.7776	0.8262	0.622393	0.58505	0.58505	0.609945	0.60384	0.579686	0.585725	0.609878	0.486238	0.447339	0.452201	0.471651		20.1125	21.5203	21.3192	20.1125	56.9754	56.9754	56.9754	56.9754	24.9887	25.2386	24.9887	24.9887	23.575	25.6968	24.9895	23.575
581	458.99	534.52	569.38	434	403.62	412.3	425.32	743	653.84	713.28	750.43	479	407.15	479	479		0.78984	0.758246	0.774043	0.797738	0.610584	0.549526	0.598372	0.610584	0.654345	0.615084	0.621628	0.641258	0.411116	0.394671	0.402893	0.402893		24.9873	25.9868	25.7369	25.7369	64.6764	69.8505	68.5569	66.6167	27.3333	31.16	28.7	27.88	35.1131	39.3267	35.4642	35.8153
681	503.94	653.76	667.38	482	457.9	472.36	472.36	847	728.42	779.24	830.06	551	528.96	534.47	551		0.7326	0.65934	0.69597	0.7326	0.725061	0.638053	0.696058	0.725061	0.581699	0.48281	0.517712	0.581699	0.491266	0.432314	0.44214	0.486354		25.2905	25.7963	25.7963	25.5434	72.03	77.7924	74.1909	74.9112	29.2791	31.6215	29.5719	29.5719	29.6363	30.8217	30.5254	29.6363
664	590.96	610.88	657.36	489	449.88	484.11	489	845	828.1	828.1	845	530	492.9	519.4	530		0.766988	0.667279	0.743978	0.774657	0.567104	0.567104	0.561433	0.572775	0.624708	0.543496	0.605967	0.605967	0.423855	0.360277	0.372992	0.419617		28.2381	31.9091	31.6267	28.5205	71.3479	73.4883	72.7749	72.7749	29.89	32.5801	30.7867	30.1889	39.5367	43.4903	42.6996	40.7228
723	715.77	715.77	715.77	503	447.67	457.73	492.94	888	879.12	879.12	879.12	561	538.56	555.39	566.61		0.80975	0.71258	0.793555	0.80975	0.613328	0.564262	0.619461	0.625595	0.539957	0.518359	0.529158	0.545356	0.46373	0.426632	0.445181	0.46373		26.7283	27.7975	27.5302	27.2629	61.7931	63.0289	65.5007	62.411	26.4512	27.5092	26.4512	26.4512	37.008	37.008	37.3781	37.008
745	692.85	730.1	730.1	531	509.76	520.38	515.07	923	876.85	886.08	913.77	589	535.99	594.89	600.78		0.891	0.85536	0.87318	0.87318	0.587925	0.582046	0.587925	0.582046	0.610062	0.567357	0.579558	0.603961	0.487341	0.44348	0.4581	0.487341		22.36	24.1488	23.9252	23.0308	77.5833	84.5658	78.3592	78.3592	26.8033	28.4115	27.8755	27.3394	36.8555	37.9611	37.9611	37.224
813	747.96	821.13	821.13	567	521.64	561.33	572.67	1003	792.37	852.55	1013.03	642	616.32	648.42	635.58		0.8647	0.812818	0.838759	0.856053	0.663501	0.656866	0.636961	0.676771	0.635785	0.616711	0.635785	0.635785	0.455571	0.437348	0.451015	0.455571		32.0773	33.3604	32.0773	32.0773	68.6798	76.9214	74.1742	69.3666	27.8312	29.7794	30.0577	28.6662	31.5169	33.4079	32.7776	32.1472
662	569.32	589.18	655.38	478	463.66	463.66	473.22	823	798.31	798.31	831.23	521	494.95	521	521		0.734976	0.683528	0.690878	0.720277	0.660738	0.640916	0.647523	0.667345	0.624282	0.61804	0.611797	0.611797	0.49949	0.394597	0.429561	0.504485		28.28	30.8252	28.28	28.28	75.85	87.2275	78.884	76.6085	30.7433	31.6656	33.5102	31.3582	35.7437	38.2458	37.1735	36.4586
715	564.85	664.95	700.7	408	408	408	408	725	594.5	652.5	725	458	425.94	444.26	462.58		0.707406	0.693258	0.693258	0.721554	0.635544	0.603767	0.616478	0.622833	0.541264	0.49255	0.519613	0.546676	0.556786	0.478836	0.523379	0.567922		31.5478	34.7025	32.4942	31.5478	85.3696	96.4677	87.077	86.2233	34.4049	35.093	35.093	34.7489	40.325	41.1315	40.7282	40.325
865	735.25	787.15	873.65	601	570.95	607.01	607.01	1067	1067	1067	1067	671	597.19	650.87	657.58		0.9504	0.9504	0.959904	0.959904	0.66968	0.622802	0.656286	0.676377	0.522773	0.46004	0.486179	0.528001	0.421583	0.396288	0.417368	0.421583		24.5245	27.4674	25.5055	24.5245	57.2596	60.6952	59.55	57.2596	25.805	27.8694	26.0631	25.805	33.9932	36.7127	35.013	33.9932
611	482.69	586.56	617.11	437	397.67	423.89	432.63	789	694.32	765.33	781.11	491	427.17	466.45	495.91		0.85612	0.85612	0.864681	0.85612	0.566183	0.52655	0.52655	0.566183	0.575771	0.489406	0.552741	0.564256	0.431445	0.422816	0.427131	0.440074		28.7467	32.4837	31.0464	29.6091	67.9811	74.0994	69.3407	67.9811	27.0914	29.5296	27.3623	27.0914	35.51	37.9957	36.2202	35.51
821	821	821	821	565	497.2	553.7	553.7	997	947.15	987.03	987.03	629	591.26	597.55	629		0.879027	0.861447	0.870237	0.896608	0.608278	0.596113	0.602196	0.620444	0.694398	0.68051	0.687454	0.687454	0.521696	0.474744	0.495611	0.526913		22.555	23.9083	23.2316	23.0061	77.8995	82.5735	82.5735	78.6785	26.3263	28.9589	27.6426	26.8528	39.3404	44.0613	42.8811	40.9141
643	630.14	643	643	461	396.46	424.12	461	811	794.78	819.11	819.11	501	501	495.99	490.98		0.76377	0.733219	0.76377	0.771408	0.544081	0.478791	0.527758	0.527758	0.629972	0.629972	0.623673	0.636272	0.484303	0.469774	0.474617	0.47946		32.1214	34.6911	32.7638	32.4426	67.7972	69.8312	69.8312	68.4752	33.5767	37.2701	35.5913	33.9125	31.4103	32.9809	32.3526	31.7244
592.789	527.782	569.1	590.425	431.658	399.286	418.479	429.893	751.053	689.648	717.061	748.519	478.816	443.248	467.284	478.928	#DIV/0!	0.724735	0.671959	0.704117	0.726246	0.564559	0.522103	0.551706	0.563635	0.535339	0.494232	0.515652	0.535139	0.424574	0.391109	0.407745	0.424645		26.5429	28.3357	27.5535	26.8718	81.0244	85.9494	83.5497	81.8063	30.5004	32.3653	31.4203	30.8511	36.6807	38.9526	38.0897	37.2412
123.966	126.655	128.244	124.586	79.254	79.4499	80.7613	79.5158	147.259	155.054	147.949	146.445	88.5321	82.8844	87.5166	88.2768	#DIV/0!	0.104569	0.114619	0.111847	0.107447	0.0801625	0.0890885	0.0790585	0.0814114	0.0742366	0.0799689	0.0773118	0.0728869	0.0573952	0.0514423	0.0534191	0.0577487		3.76584	4.23071	3.80592	3.88921	15.5881	16.2256	15.9294	15.8457	4.668	5.21494	5.03454	4.67547	4.85814	5.17898	5.15092	5.04173
